# Supplementary material for: A Comprehensive Evaluation of Soybean Germplasm Resources for Salt Tolerance During Germination
Source: Plants (Basel). 2025 Mar 4;14(5):791. doi: 10.3390/plants14050791 (PMC11902203; doi:10.3390/plants14050791)
Supplement: Supplementary file 1 [file plants-14-00791-s001.zip]

Archive with 1 entries (1 files):
- plants-3436211-supplementary.pdf
